# Supplementary material for: K-rice: a comprehensive database of Korean rice germplasm variants
Source: Front Genet. 2025 Jun 5;16:1544652. doi: 10.3389/fgene.2025.1544652 (PMC12176901; doi:10.3389/fgene.2025.1544652)
Supplement: Supplementary file 1 [file Table1.xlsx]

## Sheet: S.Table 1
Supplementary Table 1 : Summary of sequencing and mapping to reference.
S.No	Sample name	Raw data (GB)	Processed Data (GB)	Mapped Data (%)	Genome Coverage (x)	SRA ID
1	chamdongjin	7.31288	7.1808	95.6032	15.9653	SRR31187638
2	odae	6.80114	6.66659	96.4458	14.9527	SRR31187568
3	samgwang	7.69483	7.55741	97.3325	17.1065	SRR31187561
4	milyang23	7.65624	7.5138	96.3865	16.8425	SRR31187583
5	giho	7.6475	7.49	97.0862	16.911	SRR31187617
6	yechan	12.6242	12.3052	99.1286	28.3673	SRR31187547
7	cheongcheongbyeo	10.4387	10.1579	96.9873	22.9113	SRR31187634
8	mimyeon	11.0658	10.8022	97.049	24.3801	SRR31187582
9	sangnambatbyeo	12.7759	12.4337	98.2666	28.4143	SRR31187559
10	hangangchal1	12.0398	11.7532	96.9252	26.4926	SRR31187611
11	seopyeong	11.987	11.6937	99.1666	26.9679	SRR31187552
12	nokwoo	11.9245	11.6332	98.4217	26.6269	SRR31187573
13	mogwoo	12.382	12.1067	97.0085	27.3129	SRR31187580
14	aromi	12.4825	12.1422	98.7097	27.8734	SRR31187588
15	jangseongbyeo	10.8568	10.5909	96.9584	23.8808	SRR31187598
16	nokyang	12.9213	12.6251	96.9506	28.4654	SRR31187572
17	samgangbyeo	12.3594	12.0533	97.0061	27.1918	SRR31187562
18	jinbo	12.5085	12.2089	98.9621	28.098	SRR31187595
19	geonganghongmi	11.2265	10.9534	98.9619	25.2086	SRR31187619
20	hyangmibyeo1	11.7757	11.5159	96.9188	25.9559	SRR31187602
21	joeunheukmi	12.7051	12.4146	98.9862	28.5785	SRR31187589
22	dasan1ho	12.4505	12.1436	97.0055	27.3953	SRR31187623
23	namil	11.8356	11.519	98.7299	26.4481	SRR31187575
24	joan	12.776	12.4462	98.9407	28.6381	SRR31187590
25	borami	12.8561	12.5285	99.1557	28.89	SRR31187647
26	heukjinjubyeo	12.381	12.0841	98.8708	27.7852	SRR31187606
27	nampungbyeo	12.8013	12.5003	97.2269	28.2644	SRR31187574
28	hangangchalbyeo	12.4727	12.1665	96.9512	27.4315	SRR31187609
29	saemimyeon	12.7597	12.4869	97.262	28.2443	SRR31187564
30	boseogheugchal	12.4906	12.1588	99.0982	28.0213	SRR31187641
31	my299bk	12.9606	12.6688	98.9256	29.1459	SRR31187576
32	hangaru	12.3548	12.0658	98.7734	27.7159	SRR31187608
33	heugnambyeo	11.9641	11.6732	99.0426	26.887	SRR31187607
34	taebaekbyeo	11.9213	11.5925	96.9858	26.1468	SRR31187550
35	cheongdam	10.6948	10.4195	98.9757	23.9831	SRR31187633
36	yeongdeogbyeo	12.1077	11.8265	99.0626	27.2458	SRR31187546
37	seolbaek	12.0912	11.8132	99.125	27.2322	SRR31187556
38	gangbaek	12.6602	12.3253	99.1337	28.4152	SRR31187620
39	mogyang	12.8819	12.5605	98.291	28.7112	SRR31187579
40	hwaseongbyeo	11.3916	11.1433	98.911	25.6325	SRR31187603
41	cheongwoo	12.2248	11.915	97.0559	26.8935	SRR31187630
42	cw92mr	12.1164	11.8108	98.6837	27.1053	SRR31187628
43	hanareumchal	12.2192	11.9082	97.229	26.9262	SRR31187613
44	jinbuolbyeo	12.1807	11.909	99.0944	27.4445	SRR31187594
45	miwoo	12.436	12.1169	97.1337	27.3711	SRR31187581
46	jinmibyeo	11.9606	11.6591	99.1306	26.8784	SRR31187593
47	seomyeong	12.0391	11.7631	99.0858	27.1059	SRR31187554
48	nonganbyeo	11.6359	11.3561	98.2388	25.9445	SRR31187571
49	areumbyeo	12.398	12.0838	97.2621	27.3324	SRR31187599
50	jeogjinjuchal	11.5706	11.2701	98.6341	25.8515	SRR31187597
51	dacheong	12.235	11.9401	98.9104	27.4651	SRR31187627
52	cheongbaekchal	11.5783	11.2803	99.0319	25.9792	SRR31187635
53	hongjinju	12.7505	12.4552	99.1785	28.7276	SRR31187605
54	joryeongbyeo	12.0806	11.7823	99.0467	27.1394	SRR31187586
55	yeongwoo	12.519	12.2076	97.15	27.5808	SRR31187545
56	baegjinju1ho	11.8932	11.596	98.9383	26.6812	SRR31187577
57	palbangmi	12.0019	11.7173	97.131	26.4677	SRR31187567
58	anmi	11.6664	11.3196	98.7762	26.0024	SRR31187610
59	geonyangmi	10.6866	10.4228	99.1205	24.0258	SRR31187618
60	baegokchal	12.8425	12.5307	99.0008	28.8499	SRR31187566
61	andabyeo	12.9691	12.6515	97.1332	28.5787	SRR31187621
62	jinseolchal	11.9718	11.6881	99.1102	26.9399	SRR31187591
63	dasan2	11.7568	11.4944	97.2615	25.9992	SRR31187622
64	nunkeunheugchal1ho	11.8002	11.5095	99.0437	26.5103	SRR31187569
65	my298bb	12.5992	12.3	98.7198	28.2384	SRR31187578
66	daeripbyeo1	12.9662	12.6375	98.7195	29.0133	SRR31187626
67	seonhyangheukmi	12.8715	12.5664	98.8583	28.8905	SRR31187553
68	unilchal	12.0124	11.7401	99.0703	27.0488	SRR31187549
69	hanareum4	12.7905	12.4743	97.3426	28.2391	SRR31187614
70	ilpumbyeo	11.8546	11.4645	99.151	26.4352	SRR31187601
71	jungwonbyeo	12.5817	12.2371	96.9742	27.5972	SRR31187585
72	manmi	11.8531	11.5427	99.097	26.601	SRR31187584
73	jogwang	12.3155	12.0038	99.0011	27.637	SRR31187587
74	cheongun	12.8661	12.5249	99.1862	28.8907	SRR31187631
75	saeodae1ho	12.6248	12.3266	98.9225	28.3576	SRR31187563
76	chamjinmi	11.9029	11.5976	99.1321	26.7371	SRR31187637
77	hangadeuk	12.3925	12.0809	99.1302	27.8508	SRR31187612
78	dangchanjinmi	11.8565	11.5329	98.9712	26.5447	SRR31187625
79	amissal	12.8871	12.5771	99.0524	28.9719	SRR31187632
80	dapyeong	12.6053	12.3119	99.0052	28.3474	SRR31187624
81	amimyeon	12.4915	12.1921	97.0421	27.5151	SRR31187648
82	jinokchal	11.9204	11.6419	98.863	26.7665	SRR31187592
83	chamnuri	12.7014	12.4079	99.082	28.5907	SRR31187636
84	chohong	12.5637	12.2839	97.4268	27.8321	SRR31187629
85	276	12.4005	12.078	98.6642	27.7132	SRR31187649
86	Buan11	12.0761	11.7665	98.9043	27.0642	SRR31187640
87	Hamyeong11	10.8362	10.5397	96.9547	23.7646	SRR31187615
88	Hongseong1	11.8939	11.5916	98.9531	26.6751	SRR31187604
89	Injwa24	10.9263	10.62	98.9528	24.439	SRR31187600
90	Jeongseon7	12.9505	12.6592	99.0324	29.1552	SRR31187596
91	North_Jeju1	12.4192	12.1021	97.1338	27.3378	SRR31187570
92	PBR	11.8306	11.5104	98.9677	26.492	SRR31187565
93	Sancheong101	11.8249	11.5426	99.1079	26.6038	SRR31187560
94	Sareh901B	11.0055	10.7183	99.0502	24.6895	SRR31187558
95	Sareh971	12.6789	12.3679	98.9892	28.4719	SRR31187557
96	South_jeju1	12.14	11.8278	97.9825	26.9516	SRR31187551
97	Wando1	11.3143	11.0037	98.0497	25.091	SRR31187548
98	YW1428	11.8013	11.502	97.1731	25.9928	SRR31187645
99	YW1442	12.8058	12.4898	97.1122	28.2074	SRR31187644
100	YW2169	12.3205	12.0101	98.9986	27.6507	SRR31187643
101	YW3129	11.9601	11.6354	98.8686	26.753	SRR31187642
102	bigeum1	11.1558	10.8718	97.3316	24.6087	SRR31187555
103	buyeo9	12.0936	11.8076	97.0922	26.6611	SRR31187639
104	gogeum1	12.9551	12.6017	97.2717	28.5066	SRR31187616
105	yongmunbyeo	12.2	11.9	97.1	26.8	SRR31187646
	Average	11.9316	11.6371	98.2338	26.5931
